# Supplementary material for: Transcriptomic Insights into Caffeine Degradation Pathways in Desarmillaria tabescens
Source: Microorganisms. 2025 Nov 28;13(12):2720. doi: 10.3390/microorganisms13122720 (PMC12735256; doi:10.3390/microorganisms13122720)
Supplement: Supplementary file 1 [file microorganisms-13-02720-s001.zip]

Archive with 7 entries (7 files):
- .DS_Store
- Supplementary Materials_FigureS1-S6.pdf
- Table S1.xlsx
- Table S2.xlsx
- Table S3.xlsx
- Table S4.xlsx
- Table S5.xlsx
