# Supplementary material for: Transcriptomic Insights into Caffeine Degradation Pathways in Desarmillaria tabescens
Source: Microorganisms. 2025 Nov 28;13(12):2720. doi: 10.3390/microorganisms13122720 (PMC12735256; doi:10.3390/microorganisms13122720)
Supplement: Supplementary file 1 [file microorganisms-13-02720-s001.zip › Table S1.xlsx]

## Sheet: Sheet1
Table S1 Summary table of fungal strains collected
NO.	Latin name	Strain Source	Caffeine removal rate
1	Inonotus obliquus	China Center for Type Culture Collection of Forest Microorganisms	0
2	Sanghuangporus bamuii	China Center for Type Culture Collection of Forest Microorganisms	0
3	Tropicoporus linteus	China Center for Type Culture Collection of Forest Microorganisms	0
4	Phellinus nigricans	China Center for Type Culture Collection of Forest Microorganisms	0
5	Fomitopsis pinicola	China Center for Type Culture Collection of Forest Microorganisms	0
6	Ganoderma australe	Microbial Strain Resource Bank of Guangxi Minzu University	0
7	Trametes versicolor	Microbial Strain Resource Bank of Guangxi Minzu University	0
8	Schizophyllum commune	Microbial Strain Resource Bank of Guangxi Minzu University	0
9	Cordyceps militaris	Microbial Strain Resource Bank of Guangxi Minzu University	0
10	Lentinula edodes	Microbial Strain Resource Bank of Guangxi Minzu University	0
11	Inonotus hispidus	Microbial Culture Collection Center of Agricultural College, Ludong University	0
12	Ganoderma lucidum	Microbial Culture Collection Center of Agricultural College, Ludong University	0
13	Ganoderma tsugae	Microbial Culture Collection Center of Agricultural College, Ludong University	0
14	Stropharia rugosoannulata	Microbial Culture Collection Center of Agricultural College, Ludong University	0
15	Ganoderma sinense	Microbial Strain Collection of Guangxi Academy of Agricultural Sciences, Microbiology Research Institute	0
16	Ganoderma tropicum	Microbial Strain Collection of Guangxi Academy of Agricultural Sciences, Microbiology Research Institute	0
17	Auricularia heimuer	Collection from Gongzhuji Forest Park, Pubei County, Guangxi	0
18	Tricholoma lobayense	Collection from the Campus of Guangxi Minzu University	0
19	Desarmillaria tabescens	CGMCC NO:40115	0.3305
20	Grifola frondose	Cultivated Strains from Beibu Gulf Modern Agricultural Co., Ltd., Longzhou, Guangxi	0
