# Supplementary material for: Transcriptomic Insights into Caffeine Degradation Pathways in Desarmillaria tabescens
Source: Microorganisms. 2025 Nov 28;13(12):2720. doi: 10.3390/microorganisms13122720 (PMC12735256; doi:10.3390/microorganisms13122720)
Supplement: Supplementary file 1 [file microorganisms-13-02720-s001.zip › Table S2.xlsx]

## Sheet: Sheet1
Table S2 Summary of RNA-seq quality control statistics​
Sample	Raw reads	Clean reads	Error rate (%)	Q20(%)	Q30(%)	Total mapped
Control_10d_1	41896840	41130552	0.0261	97.59	93.14	29023068(70.56%)
Control_10d_2	57928638	56734678	0.0261	97.61	93.17	39681367(69.94%)
Control_10d_3	48030064	47077580	0.0261	97.64	93.23	30615945(65.03%)
Treated_10_1	64208076	63649740	0.0264	97.51	92.93	47053570(73.93%)
Treated_10_2	49981854	49019280	0.0266	97.4	92.68	36419123(74.3%)
Treated_10_3	41959292	41091294	0.0265	97.45	92.81	30640642(74.57%)
Control_16d_1	50486360	49579198	0.0265	97.47	92.82	35872958(72.35%)
Control_16d_2	48080810	47178488	0.0263	97.53	92.98	34299194(72.7%)
Control_16d_3	45251426	44554826	0.0266	97.4	92.66	32481716(72.9%)
Treated_16d_1	43689672	42728470	0.0264	97.5	92.92	31093164(72.77%)
Treated_16d_2	52461908	51451960	0.0261	97.61	93.16	37643086(73.16%)
Treated_16d_3	50429262	49243552	0.0263	97.54	93.04	36162927(73.44%)
Control_22d_1	47191882	45724688	0.0261	97.64	93.15	32241508(70.51%)
Control_22d_2	45784512	44195744	0.0261	97.64	93.16	32671300(73.92%)
Control_22d_3	46044078	44073166	0.0262	97.57	93.06	31955373(72.51%)
Treated_22d_1	45369244	44718758	0.0262	97.59	93.04	32864687(73.49%)
Treated_22d_2	49151808	48399622	0.0266	97.42	92.69	35373119(73.09%)
Treated_22d_3	51507302	50712104	0.0261	97.63	93.17	37027078(73.01%)
Note: Sample: Sample name; Raw reads: the number of raw sequencing data reads; Raw bases: The number of raw reads multiplied by the length gives the total number of bases of the raw sequencing data; Clean Reads: The number of entries in the reads after quality control; Clean bases: The number of reads after quality control is multiplied by the total number of bases obtained by length; Clean Q20, …
