# Supplementary material for: Transcriptomic Insights into Caffeine Degradation Pathways in Desarmillaria tabescens
Source: Microorganisms. 2025 Nov 28;13(12):2720. doi: 10.3390/microorganisms13122720 (PMC12735256; doi:10.3390/microorganisms13122720)
Supplement: Supplementary file 1 [file microorganisms-13-02720-s001.zip › Table S3.xlsx]

## Sheet: Table S3
Table S3 EggNOG functional annotation of DEGs
Category	Type	Functional Description	CT10_vs_NCT10	CT10_vs_NCT10_Gene_ids	CT10_vs_NCT10_Gene_names	CT16_vs_NCT16	CT16_vs_NCT16_Gene_ids	CT16_vs_NCT16_Gene_names	CT22_vs_NCT22	CT22_vs_NCT22_Gene_ids	CT22_vs_NCT22_Gene_names
INFORMATION STORAGE AND PROCESSING	A	RNA processing and modification	0			0			2	gene_14130;gene_6634	jgi.p|Armtab1|1568920;jgi.p|Armtab1|1665409
INFORMATION STORAGE AND PROCESSING	B	Chromatin structure and dynamics	3	gene_15161;gene_12203;gene_10297	jgi.p|Armtab1|902192;jgi.p|Armtab1|594659;jgi.p|Armtab1|481089	0			4	gene_2211;gene_15161;gene_7133;gene_12203	jgi.p|Armtab1|125725111;jgi.p|Armtab1|902192;jgi.p|Armtab1|1155820;jgi.p|Armtab1|594659
METABOLISM	C	Energy production and conversion	32	gene_19149;gene_8451;gene_8452;gene_8458;gene_8510;gene_14893;gene_221;gene_13123;gene_4268;gene_13108;gene_13436;gene_14017;gene_875;gene_720;gene_9234;gene_19002;gene_6706;gene_11353;gene_19596;gene_9692;gene_6767;gene_10920;gene_8331;gene_312;gene_17636;gene_6050;gene_9032;gene_8097;gene_6396;gene_10912;gene_12576;gene_1019	jgi.p|Armtab1|1623659;jgi.p|Armtab1|1671131;jgi.p|Armtab1|1671141;jgi.p|Armtab1|218054;jgi.p|Armtab1|1533228;jgi.p|Armtab1|147240793;jgi.p|Armtab1|12572511;jgi.p|Armtab1|780744;jgi.p|Armtab1|1261626;jgi.p|Armtab1|1483160;jgi.p|Armtab1|1273889;jgi.p|Armtab1|1713610;jgi.p|Armtab1|1661825;jgi.p|Armtab1|55969;jgi.p|Armtab1|161586634;jgi.p|Armtab1|1486488;jgi.p|Armtab1|1665661;jgi.p|Armtab1|1621035;jg…	14	gene_24013;gene_6480;gene_6050;gene_5928;gene_12576;gene_6400;gene_14893;gene_9692;gene_1019;gene_3496;gene_10920;gene_720;gene_11868;gene_15065	jgi.p|Armtab1|1624377;jgi.p|Armtab1|454950;jgi.p|Armtab1|1619642;jgi.p|Armtab1|1640560;jgi.p|Armtab1|716196;jgi.p|Armtab1|1526543;jgi.p|Armtab1|147240793;jgi.p|Armtab1|1541637;jgi.p|Armtab1|1662635;jgi.p|Armtab1|1617164;jgi.p|Armtab1|513674;jgi.p|Armtab1|55969;jgi.p|Armtab1|1551203;jgi.p|Armtab1|1630458	46	gene_19149;gene_8097;gene_8451;gene_8452;gene_9209;gene_8458;gene_6400;gene_8513;gene_14893;gene_221;gene_13123;gene_9029;gene_4268;gene_24013;gene_6480;gene_8963;gene_10353;gene_2901;gene_13436;gene_14017;gene_7864;gene_875;gene_720;gene_8819;gene_9234;gene_19002;gene_8510;gene_6706;gene_11353;gene_19596;gene_9692;gene_231;gene_6767;gene_9032;gene_10920;gene_312;gene_17636;gene_9058;gene_5928;ge…	jgi.p|Armtab1|1623659;jgi.p|Armtab1|286995;jgi.p|Armtab1|1671131;jgi.p|Armtab1|1671141;jgi.p|Armtab1|1620015;jgi.p|Armtab1|218054;jgi.p|Armtab1|1526543;jgi.p|Armtab1|1533241;jgi.p|Armtab1|147240793;jgi.p|Armtab1|12572511;jgi.p|Armtab1|780744;jgi.p|Armtab1|1534080;jgi.p|Armtab1|1261626;jgi.p|Armtab1|1624377;jgi.p|Armtab1|454950;jgi.p|Armtab1|1642340;jgi.p|Armtab1|484555;jgi.p|Armtab1|12583961;jgi.…
CELLULAR PROCESSES AND SIGNALING	D	Cell cycle control, cell division, chromosome partitioning	4	gene_7475;gene_15795;gene_5321;gene_11643	jgi.p|Armtab1|1524228;jgi.p|Armtab1|1631371;jgi.p|Armtab1|1618595;jgi.p|Armtab1|569380	1	gene_7475	jgi.p|Armtab1|1524228	5	gene_5939;gene_15795;gene_5321;gene_6634;gene_1641	jgi.p|Armtab1|1640569;jgi.p|Armtab1|1631371;jgi.p|Armtab1|1618595;jgi.p|Armtab1|1665409;jgi.p|Armtab1|1259063
METABOLISM	E	Amino acid transport and metabolism	33	gene_12589;gene_6284;gene_4055;gene_10647;gene_19066;gene_8260;gene_8436;gene_13383;gene_2495;gene_5839;gene_12071;gene_15286;gene_5837;gene_703;gene_704;gene_7717;gene_1130;gene_24865;gene_17173;gene_5249;gene_6158;gene_18052;gene_5840;gene_12643;gene_7780;gene_3151;gene_3152;gene_13299;gene_9818;gene_17167;gene_7487;gene_1340;gene_3648	jgi.p|Armtab1|124875789;jgi.p|Armtab1|1640893;jgi.p|Armtab1|1636565;jgi.p|Armtab1|163351147;jgi.p|Armtab1|1623426;jgi.p|Armtab1|1532100;jgi.p|Armtab1|1641107;jgi.p|Armtab1|1621715;jgi.p|Armtab1|1262568;jgi.p|Armtab1|125824739;jgi.p|Armtab1|1554685;jgi.p|Armtab1|15006426;jgi.p|Armtab1|125824737;jgi.p|Armtab1|1634071;jgi.p|Armtab1|1472840;jgi.p|Armtab1|1197259;jgi.p|Armtab1|1257723;jgi.p|Armtab1|10…	26	gene_4055;gene_19066;gene_8436;gene_13383;gene_13382;gene_2495;gene_5839;gene_13342;gene_5837;gene_704;gene_7717;gene_7740;gene_6158;gene_7533;gene_7780;gene_6399;gene_17572;gene_12310;gene_3151;gene_3152;gene_13299;gene_12589;gene_7750;gene_17167;gene_1340;gene_3648	jgi.p|Armtab1|1636565;jgi.p|Armtab1|1623426;jgi.p|Armtab1|1641107;jgi.p|Armtab1|1621715;jgi.p|Armtab1|692299;jgi.p|Armtab1|1262568;jgi.p|Armtab1|125824739;jgi.p|Armtab1|1645721;jgi.p|Armtab1|125824737;jgi.p|Armtab1|1472840;jgi.p|Armtab1|1197259;jgi.p|Armtab1|1265373;jgi.p|Armtab1|1331713;jgi.p|Armtab1|1761642;jgi.p|Armtab1|1304786;jgi.p|Armtab1|121422;jgi.p|Armtab1|1491789572;jgi.p|Armtab1|630390…	36	gene_6284;gene_4055;gene_5665;gene_10647;gene_7750;gene_8436;gene_13382;gene_2495;gene_5839;gene_12071;gene_13342;gene_5837;gene_703;gene_2354;gene_7717;gene_17156;gene_24865;gene_704;gene_3247;gene_3186;gene_6158;gene_12901;gene_18052;gene_7533;gene_9726;gene_5840;gene_12643;gene_7780;gene_17572;gene_4435;gene_3151;gene_3152;gene_12589;gene_1130;gene_7487;gene_1340	jgi.p|Armtab1|1640893;jgi.p|Armtab1|1636565;jgi.p|Armtab1|1520687;jgi.p|Armtab1|163351147;jgi.p|Armtab1|1265553;jgi.p|Armtab1|1641107;jgi.p|Armtab1|692299;jgi.p|Armtab1|1262568;jgi.p|Armtab1|125824739;jgi.p|Armtab1|1554685;jgi.p|Armtab1|1645721;jgi.p|Armtab1|125824737;jgi.p|Armtab1|1634071;jgi.p|Armtab1|1259034;jgi.p|Armtab1|1197259;jgi.p|Armtab1|15013236;jgi.p|Armtab1|1020850;jgi.p|Armtab1|14728…
METABOLISM	F	Nucleotide transport and metabolism	11	gene_8320;gene_19019;gene_4886;gene_80;gene_14463;gene_6973;gene_6975;gene_4838;gene_18081;gene_13917;gene_17147	jgi.p|Armtab1|1640998;jgi.p|Armtab1|1204070;jgi.p|Armtab1|1048631;jgi.p|Armtab1|1492232;jgi.p|Armtab1|1567728;jgi.p|Armtab1|1521727;jgi.p|Armtab1|1145930;jgi.p|Armtab1|1263390;jgi.p|Armtab1|1623062;jgi.p|Armtab1|853959;jgi.p|Armtab1|1491789147	7	gene_19019;gene_14702;gene_9051;gene_14463;gene_6973;gene_4838;gene_17147	jgi.p|Armtab1|1204070;jgi.p|Armtab1|1622605;jgi.p|Armtab1|1641324;jgi.p|Armtab1|1567728;jgi.p|Armtab1|1521727;jgi.p|Armtab1|1263390;jgi.p|Armtab1|1491789147	12	gene_19019;gene_19025;gene_18081;gene_3161;gene_80;gene_3860;gene_6975;gene_9734;gene_14254;gene_13917;gene_6973;gene_18660	jgi.p|Armtab1|1204070;jgi.p|Armtab1|1279815;jgi.p|Armtab1|1623062;jgi.p|Armtab1|1262228;jgi.p|Armtab1|1492232;jgi.p|Armtab1|1508224;jgi.p|Armtab1|1145930;jgi.p|Armtab1|1747923;jgi.p|Armtab1|728492;jgi.p|Armtab1|853959;jgi.p|Armtab1|1521727;jgi.p|Armtab1|152315
METABOLISM	G	Carbohydrate transport and metabolism	79	gene_17479;gene_7584;gene_2511;gene_6363;gene_11561;gene_1305;gene_330;gene_1302;gene_21772;gene_8298;gene_6561;gene_12507;gene_7252;gene_7691;gene_12871;gene_11450;gene_18103;gene_14071;gene_3746;gene_11929;gene_12266;gene_15817;gene_14462;gene_9628;gene_17885;gene_18399;gene_380;gene_12324;gene_2376;gene_17241;gene_11860;gene_16996;gene_876;gene_2627;gene_6468;gene_17170;gene_3461;gene_3462;gen…	jgi.p|Armtab1|1491789479;jgi.p|Armtab1|1188817;jgi.p|Armtab1|1637115;jgi.p|Armtab1|120245;jgi.p|Armtab1|1480652;jgi.p|Armtab1|1258004;jgi.p|Armtab1|21217;jgi.p|Armtab1|1634667;jgi.p|Armtab1|580845;jgi.p|Armtab1|1331981;jgi.p|Armtab1|1527535;jgi.p|Armtab1|1337605;jgi.p|Armtab1|1523263;jgi.p|Armtab1|1196361;jgi.p|Armtab1|14732921;jgi.p|Armtab1|1764877;jgi.p|Armtab1|1623219;jgi.p|Armtab1|874414;jgi.…	80	gene_17479;gene_7584;gene_4983;gene_2511;gene_18399;gene_5400;gene_2950;gene_1302;gene_11239;gene_5990;gene_6561;gene_11800;gene_12507;gene_18104;gene_12608;gene_8302;gene_12871;gene_6896;gene_9733;gene_4933;gene_14071;gene_8303;gene_11929;gene_12266;gene_14699;gene_12641;gene_666;gene_380;gene_12324;gene_11450;gene_2376;gene_3229;gene_17241;gene_20563;gene_876;gene_2627;gene_17249;gene_13206;gen…	jgi.p|Armtab1|1491789479;jgi.p|Armtab1|1188817;jgi.p|Armtab1|1517206;jgi.p|Armtab1|1637115;jgi.p|Armtab1|1031999;jgi.p|Armtab1|1100890;jgi.p|Armtab1|1637520;jgi.p|Armtab1|1634667;jgi.p|Armtab1|1552776;jgi.p|Armtab1|1530348;jgi.p|Armtab1|1527535;jgi.p|Armtab1|808600;jgi.p|Armtab1|1337605;jgi.p|Armtab1|1279741;jgi.p|Armtab1|17577728;jgi.p|Armtab1|1267835;jgi.p|Armtab1|14732921;jgi.p|Armtab1|1521340…	83	gene_17479;gene_10157;gene_1263;gene_2511;gene_6363;gene_666;gene_5400;gene_12609;gene_330;gene_1302;gene_21772;gene_15846;gene_5990;gene_7971;gene_4244;gene_16040;gene_9007;gene_9816;gene_8307;gene_14071;gene_12871;gene_11929;gene_1298;gene_19440;gene_17487;gene_9628;gene_11561;gene_17886;gene_118;gene_380;gene_12324;gene_2376;gene_17240;gene_8298;gene_876;gene_2627;gene_17249;gene_13206;gene_34…	jgi.p|Armtab1|1491789479;jgi.p|Armtab1|1309380;jgi.p|Armtab1|1257887;jgi.p|Armtab1|1637115;jgi.p|Armtab1|120245;jgi.p|Armtab1|1495637;jgi.p|Armtab1|1100890;jgi.p|Armtab1|17577729;jgi.p|Armtab1|21217;jgi.p|Armtab1|1634667;jgi.p|Armtab1|580845;jgi.p|Armtab1|1572720;jgi.p|Armtab1|1530348;jgi.p|Armtab1|1307329;jgi.p|Armtab1|1326574;jgi.p|Armtab1|844961;jgi.p|Armtab1|1540082;jgi.p|Armtab1|771796;jgi.p…
METABOLISM	H	Coenzyme transport and metabolism	15	gene_19105;gene_12317;gene_9103;gene_8320;gene_5775;gene_8510;gene_12369;gene_6706;gene_14893;gene_221;gene_4838;gene_3552;gene_13917;gene_80;gene_6709	jgi.p|Armtab1|16167295;jgi.p|Armtab1|630819;jgi.p|Armtab1|1222280;jgi.p|Armtab1|1640998;jgi.p|Armtab1|1477792;jgi.p|Armtab1|1533228;jgi.p|Armtab1|632937;jgi.p|Armtab1|1665661;jgi.p|Armtab1|147240793;jgi.p|Armtab1|12572511;jgi.p|Armtab1|1263390;jgi.p|Armtab1|660570;jgi.p|Armtab1|853959;jgi.p|Armtab1|1492232;jgi.p|Armtab1|1665682	9	gene_19105;gene_6480;gene_9103;gene_14702;gene_12369;gene_14893;gene_15065;gene_4838;gene_12345	jgi.p|Armtab1|16167295;jgi.p|Armtab1|454950;jgi.p|Armtab1|1222280;jgi.p|Armtab1|1622605;jgi.p|Armtab1|632937;jgi.p|Armtab1|147240793;jgi.p|Armtab1|1630458;jgi.p|Armtab1|1263390;jgi.p|Armtab1|1557685	16	gene_5732;gene_6480;gene_5693;gene_5775;gene_12573;gene_8510;gene_13917;gene_6706;gene_14893;gene_221;gene_8819;gene_9734;gene_12344;gene_3552;gene_80;gene_6709	jgi.p|Armtab1|1117872;jgi.p|Armtab1|454950;jgi.p|Armtab1|1116110;jgi.p|Armtab1|1477792;jgi.p|Armtab1|1255634;jgi.p|Armtab1|1533228;jgi.p|Armtab1|853959;jgi.p|Armtab1|1665661;jgi.p|Armtab1|147240793;jgi.p|Armtab1|12572511;jgi.p|Armtab1|310326;jgi.p|Armtab1|1747923;jgi.p|Armtab1|631944;jgi.p|Armtab1|660570;jgi.p|Armtab1|1492232;jgi.p|Armtab1|1665682
METABOLISM	I	Lipid transport and metabolism	12	gene_3008;gene_1371;gene_12714;gene_8950;gene_13945;gene_13944;gene_3510;gene_7148;gene_1026;gene_10205;gene_23076;gene_6709	jgi.p|Armtab1|959384;jgi.p|Armtab1|1663928;jgi.p|Armtab1|617707;jgi.p|Armtab1|1677912;jgi.p|Armtab1|1622300;jgi.p|Armtab1|855359;jgi.p|Armtab1|1506542;jgi.p|Armtab1|1639190;jgi.p|Armtab1|1497694;jgi.p|Armtab1|1547150;jgi.p|Armtab1|1421376;jgi.p|Armtab1|1665682	12	gene_3310;gene_187;gene_648;gene_12714;gene_8950;gene_13945;gene_13944;gene_6988;gene_15775;gene_23076;gene_13197;gene_5899	jgi.p|Armtab1|1260723;jgi.p|Armtab1|1633584;jgi.p|Armtab1|45495;jgi.p|Armtab1|617707;jgi.p|Armtab1|1677912;jgi.p|Armtab1|1622300;jgi.p|Armtab1|855359;jgi.p|Armtab1|1639042;jgi.p|Armtab1|1622784;jgi.p|Armtab1|1421376;jgi.p|Armtab1|761568;jgi.p|Armtab1|125824799	18	gene_16228;gene_2074;gene_3310;gene_7148;gene_12714;gene_3899;gene_6239;gene_13945;gene_13944;gene_3510;gene_773;gene_1026;gene_15775;gene_10205;gene_4806;gene_648;gene_13197;gene_6709	jgi.p|Armtab1|1768064;jgi.p|Armtab1|1503082;jgi.p|Armtab1|1260723;jgi.p|Armtab1|1639190;jgi.p|Armtab1|617707;jgi.p|Armtab1|1636398;jgi.p|Armtab1|1628686;jgi.p|Armtab1|1622300;jgi.p|Armtab1|855359;jgi.p|Armtab1|1506542;jgi.p|Armtab1|1496232;jgi.p|Armtab1|1497694;jgi.p|Armtab1|1622784;jgi.p|Armtab1|1547150;jgi.p|Armtab1|1475911;jgi.p|Armtab1|45495;jgi.p|Armtab1|761568;jgi.p|Armtab1|1665682
INFORMATION STORAGE AND PROCESSING	J	Translation, ribosomal structure and biogenesis	8	gene_7239;gene_3087;gene_4886;gene_8114;gene_1949;gene_13946;gene_4193;gene_17191	jgi.p|Armtab1|1523217;jgi.p|Armtab1|1514695;jgi.p|Armtab1|1048631;jgi.p|Armtab1|1269176;jgi.p|Armtab1|440263;jgi.p|Armtab1|1567523;jgi.p|Armtab1|1509969;jgi.p|Armtab1|1491789191	1	gene_13946	jgi.p|Armtab1|1567523	21	gene_2517;gene_7239;gene_105;gene_6481;gene_15173;gene_2306;gene_1086;gene_5670;gene_4604;gene_2656;gene_1949;gene_13946;gene_7910;gene_4193;gene_1966;gene_9664;gene_7951;gene_1994;gene_4196;gene_7930;gene_17191	jgi.p|Armtab1|1512131;jgi.p|Armtab1|1523217;jgi.p|Armtab1|1257026;jgi.p|Armtab1|454951;jgi.p|Armtab1|1648108;jgi.p|Armtab1|1504125;jgi.p|Armtab1|1216864;jgi.p|Armtab1|1520713;jgi.p|Armtab1|1263444;jgi.p|Armtab1|1512782;jgi.p|Armtab1|440263;jgi.p|Armtab1|1567523;jgi.p|Armtab1|1641759;jgi.p|Armtab1|1509969;jgi.p|Armtab1|1259153;jgi.p|Armtab1|1541436;jgi.p|Armtab1|1536757;jgi.p|Armtab1|1299298;jgi.p…
INFORMATION STORAGE AND PROCESSING	K	Transcription	13	gene_4471;gene_14967;gene_2087;gene_4130;gene_7739;gene_10116;gene_1408;gene_2028;gene_1419;gene_13427;gene_446;gene_6746;gene_6627	jgi.p|Armtab1|1511413;jgi.p|Armtab1|1018313;jgi.p|Armtab1|449654;jgi.p|Armtab1|1743914;jgi.p|Armtab1|14962329;jgi.p|Armtab1|1546761;jgi.p|Armtab1|1258136;jgi.p|Armtab1|16585638;jgi.p|Armtab1|107663;jgi.p|Armtab1|694343;jgi.p|Armtab1|29934;jgi.p|Armtab1|1266136;jgi.p|Armtab1|1619329	10	gene_13428;gene_13429;gene_13427;gene_10160;gene_1408;gene_1419;gene_446;gene_18292;gene_14038;gene_9006	jgi.p|Armtab1|694259;jgi.p|Armtab1|694266;jgi.p|Armtab1|694343;jgi.p|Armtab1|1309389;jgi.p|Armtab1|1258136;jgi.p|Armtab1|107663;jgi.p|Armtab1|29934;jgi.p|Armtab1|149271792;jgi.p|Armtab1|1568492;jgi.p|Armtab1|1540079	22	gene_2676;gene_1630;gene_1598;gene_4130;gene_1419;gene_14967;gene_14058;gene_425;gene_14968;gene_9940;gene_446;gene_14038;gene_6949;gene_7127;gene_1408;gene_13428;gene_13429;gene_5637;gene_2087;gene_4471;gene_13427;gene_2028	jgi.p|Armtab1|939817;jgi.p|Armtab1|1757991;jgi.p|Armtab1|117521;jgi.p|Armtab1|1743914;jgi.p|Armtab1|107663;jgi.p|Armtab1|1018313;jgi.p|Armtab1|1276050;jgi.p|Armtab1|1257153;jgi.p|Armtab1|1018307;jgi.p|Armtab1|1543087;jgi.p|Armtab1|29934;jgi.p|Armtab1|1568492;jgi.p|Armtab1|1639005;jgi.p|Armtab1|1522735;jgi.p|Armtab1|1258136;jgi.p|Armtab1|694259;jgi.p|Armtab1|694266;jgi.p|Armtab1|1113174;jgi.p|Armt…
INFORMATION STORAGE AND PROCESSING	L	Replication, recombination and repair	12	gene_14206;gene_5459;gene_17265;gene_7841;gene_4648;gene_4466;gene_3483;gene_2449;gene_5701;gene_5404;gene_18071;gene_9550	jgi.p|Armtab1|1646258;jgi.p|Armtab1|1729062;jgi.p|Armtab1|1491789265;jgi.p|Armtab1|1674299;jgi.p|Armtab1|1302559;jgi.p|Armtab1|1511385;jgi.p|Armtab1|1699097;jgi.p|Armtab1|1326987;jgi.p|Armtab1|1303810;jgi.p|Armtab1|1618637;jgi.p|Armtab1|1623058;jgi.p|Armtab1|1269817	11	gene_18394;gene_11808;gene_5459;gene_21873;gene_4648;gene_17308;gene_5404;gene_18094;gene_11984;gene_18071;gene_9550	jgi.p|Armtab1|1031994;jgi.p|Armtab1|1644799;jgi.p|Armtab1|1729062;jgi.p|Armtab1|550171;jgi.p|Armtab1|1302559;jgi.p|Armtab1|1650595;jgi.p|Armtab1|1618637;jgi.p|Armtab1|1316303;jgi.p|Armtab1|542868;jgi.p|Armtab1|1623058;jgi.p|Armtab1|1269817	23	gene_14124;gene_14123;gene_5459;gene_21873;gene_8983;gene_14949;gene_6634;gene_3020;gene_9826;gene_4648;gene_17308;gene_3483;gene_4665;gene_5404;gene_15206;gene_7281;gene_13977;gene_6150;gene_12102;gene_18071;gene_2475;gene_5737;gene_15339	jgi.p|Armtab1|1647802;jgi.p|Armtab1|877576;jgi.p|Armtab1|1729062;jgi.p|Armtab1|550171;jgi.p|Armtab1|1539965;jgi.p|Armtab1|1314825;jgi.p|Armtab1|1665409;jgi.p|Armtab1|1302154;jgi.p|Armtab1|1542310;jgi.p|Armtab1|1302559;jgi.p|Armtab1|1650595;jgi.p|Armtab1|1699097;jgi.p|Armtab1|1515797;jgi.p|Armtab1|1618637;jgi.p|Armtab1|904178;jgi.p|Armtab1|14960261;jgi.p|Armtab1|1751017;jgi.p|Armtab1|189882;jgi.p|…
CELLULAR PROCESSES AND SIGNALING	M	Cell wall/membrane/envelope biogenesis	13	gene_11711;gene_4982;gene_4981;gene_15354;gene_12804;gene_571;gene_6363;gene_1910;gene_4826;gene_25067;gene_5059;gene_11561;gene_13327	jgi.p|Armtab1|572651;jgi.p|Armtab1|1638165;jgi.p|Armtab1|1760613;jgi.p|Armtab1|1276377;jgi.p|Armtab1|1557035;jgi.p|Armtab1|38393;jgi.p|Armtab1|120245;jgi.p|Armtab1|1616729;jgi.p|Armtab1|1618316;jgi.p|Armtab1|1657695;jgi.p|Armtab1|1517660;jgi.p|Armtab1|1480652;jgi.p|Armtab1|1646850	7	gene_11711;gene_4981;gene_15354;gene_12804;gene_571;gene_11565;gene_14114	jgi.p|Armtab1|572651;jgi.p|Armtab1|1760613;jgi.p|Armtab1|1276377;jgi.p|Armtab1|1557035;jgi.p|Armtab1|38393;jgi.p|Armtab1|1629870;jgi.p|Armtab1|1647793	9	gene_7989;gene_4982;gene_4981;gene_6363;gene_3989;gene_1910;gene_5059;gene_11561;gene_13327	jgi.p|Armtab1|125831389;jgi.p|Armtab1|1638165;jgi.p|Armtab1|1760613;jgi.p|Armtab1|120245;jgi.p|Armtab1|1617436;jgi.p|Armtab1|1616729;jgi.p|Armtab1|1517660;jgi.p|Armtab1|1480652;jgi.p|Armtab1|1646850
CELLULAR PROCESSES AND SIGNALING	O	Posttranslational modification, protein turnover, chaperones	30	gene_7612;gene_2729;gene_10111;gene_5698;gene_3964;gene_8193;gene_15530;gene_9684;gene_6997;gene_6145;gene_6065;gene_10949;gene_6041;gene_12074;gene_3774;gene_7881;gene_10740;gene_3990;gene_1043;gene_13221;gene_972;gene_1441;gene_17428;gene_13636;gene_4794;gene_13736;gene_756;gene_13271;gene_7892;gene_3748	jgi.p|Armtab1|1525128;jgi.p|Armtab1|1513090;jgi.p|Armtab1|1546740;jgi.p|Armtab1|1520824;jgi.p|Armtab1|800565;jgi.p|Armtab1|1763488;jgi.p|Armtab1|893043;jgi.p|Armtab1|1479618;jgi.p|Armtab1|1521921;jgi.p|Armtab1|1531213;jgi.p|Armtab1|1762498;jgi.p|Armtab1|1480727;jgi.p|Armtab1|1668874;jgi.p|Armtab1|1272889;jgi.p|Armtab1|1507857;jgi.p|Armtab1|1641733;jgi.p|Armtab1|1620785;jgi.p|Armtab1|1636489;jgi.p…	21	gene_10949;gene_2895;gene_6041;gene_13806;gene_285;gene_14643;gene_6725;gene_294;gene_17474;gene_15530;gene_182;gene_284;gene_7902;gene_14656;gene_4794;gene_972;gene_1539;gene_14361;gene_12500;gene_3521;gene_14682	jgi.p|Armtab1|1480727;jgi.p|Armtab1|952545;jgi.p|Armtab1|1668874;jgi.p|Armtab1|683055;jgi.p|Armtab1|1658931;jgi.p|Armtab1|911206;jgi.p|Armtab1|1762148;jgi.p|Armtab1|1633680;jgi.p|Armtab1|1491789474;jgi.p|Armtab1|893043;jgi.p|Armtab1|1492717;jgi.p|Armtab1|17607;jgi.p|Armtab1|125831302;jgi.p|Armtab1|1767907;jgi.p|Armtab1|1516358;jgi.p|Armtab1|1497475;jgi.p|Armtab1|114838;jgi.p|Armtab1|605008;jgi.p|…	57	gene_6893;gene_4674;gene_9684;gene_1715;gene_4308;gene_13139;gene_3964;gene_13083;gene_13149;gene_2967;gene_981;gene_1539;gene_6997;gene_6145;gene_12919;gene_10740;gene_9149;gene_10949;gene_12206;gene_6041;gene_12074;gene_14656;gene_7881;gene_5972;gene_1441;gene_3990;gene_13221;gene_3748;gene_5624;gene_4997;gene_972;gene_13806;gene_971;gene_6725;gene_6412;gene_182;gene_17428;gene_9193;gene_13636;…	jgi.p|Armtab1|1521327;jgi.p|Armtab1|1036615;jgi.p|Armtab1|1479618;jgi.p|Armtab1|1501323;jgi.p|Armtab1|817094;jgi.p|Armtab1|1565284;jgi.p|Armtab1|800565;jgi.p|Armtab1|779451;jgi.p|Armtab1|1647019;jgi.p|Armtab1|1760081;jgi.p|Armtab1|77179;jgi.p|Armtab1|114838;jgi.p|Armtab1|1521921;jgi.p|Armtab1|1531213;jgi.p|Armtab1|751930;jgi.p|Armtab1|1620785;jgi.p|Armtab1|1641408;jgi.p|Armtab1|1480727;jgi.p|Armt…
METABOLISM	P	Inorganic ion transport and metabolism	25	gene_9260;gene_4057;gene_2045;gene_8752;gene_222;gene_6614;gene_6996;gene_6060;gene_9546;gene_15919;gene_14014;gene_16996;gene_6967;gene_5425;gene_5423;gene_14015;gene_5428;gene_10002;gene_18014;gene_6985;gene_9371;gene_12962;gene_6019;gene_11159;gene_6968	jgi.p|Armtab1|1673234;jgi.p|Armtab1|1509186;jgi.p|Armtab1|1324973;jgi.p|Armtab1|1269267;jgi.p|Armtab1|12572512;jgi.p|Armtab1|1477600;jgi.p|Armtab1|1639049;jgi.p|Armtab1|183870;jgi.p|Armtab1|334569;jgi.p|Armtab1|983306;jgi.p|Armtab1|1767518;jgi.p|Armtab1|1277296;jgi.p|Armtab1|1639018;jgi.p|Armtab1|1303475;jgi.p|Armtab1|1745222;jgi.p|Armtab1|871189;jgi.p|Armtab1|1519520;jgi.p|Armtab1|367628;jgi.p|A…	23	gene_48;gene_222;gene_6614;gene_6996;gene_6060;gene_8752;gene_728;gene_6968;gene_6967;gene_1382;gene_5425;gene_5423;gene_5428;gene_18014;gene_6983;gene_6985;gene_9546;gene_6019;gene_11159;gene_11012;gene_5419;gene_10813;gene_10819	jgi.p|Armtab1|1615847;jgi.p|Armtab1|12572512;jgi.p|Armtab1|1477600;jgi.p|Armtab1|1639049;jgi.p|Armtab1|183870;jgi.p|Armtab1|1269267;jgi.p|Armtab1|1496026;jgi.p|Armtab1|1745502;jgi.p|Armtab1|1639018;jgi.p|Armtab1|104721;jgi.p|Armtab1|1303475;jgi.p|Armtab1|1745222;jgi.p|Armtab1|1519520;jgi.p|Armtab1|1733274;jgi.p|Armtab1|1146133;jgi.p|Armtab1|1731822;jgi.p|Armtab1|334569;jgi.p|Armtab1|1640641;jgi.p…	31	gene_6506;gene_9260;gene_48;gene_2045;gene_222;gene_6996;gene_9546;gene_8752;gene_11086;gene_3124;gene_14014;gene_14015;gene_3756;gene_6967;gene_5425;gene_5423;gene_9375;gene_5428;gene_10002;gene_8015;gene_18014;gene_6985;gene_9371;gene_5491;gene_6019;gene_11159;gene_11012;gene_5419;gene_10813;gene_6968;gene_10819	jgi.p|Armtab1|128721;jgi.p|Armtab1|1673234;jgi.p|Armtab1|1615847;jgi.p|Armtab1|1324973;jgi.p|Armtab1|12572512;jgi.p|Armtab1|1639049;jgi.p|Armtab1|334569;jgi.p|Armtab1|1269267;jgi.p|Armtab1|1644129;jgi.p|Armtab1|16159834;jgi.p|Armtab1|1767518;jgi.p|Armtab1|871189;jgi.p|Armtab1|1260876;jgi.p|Armtab1|1639018;jgi.p|Armtab1|1303475;jgi.p|Armtab1|1745222;jgi.p|Armtab1|257474;jgi.p|Armtab1|1519520;jgi.p…
METABOLISM	Q	Secondary metabolites biosynthesis, transport and catabolism	31	gene_1260;gene_5558;gene_5692;gene_1159;gene_3985;gene_12874;gene_20337;gene_8617;gene_9024;gene_12155;gene_17546;gene_941;gene_14379;gene_10904;gene_1043;gene_5549;gene_17425;gene_18033;gene_10003;gene_230;gene_16311;gene_1760;gene_4002;gene_12643;gene_6709;gene_255;gene_5903;gene_16039;gene_14417;gene_17166;gene_14366	jgi.p|Armtab1|1757772;jgi.p|Armtab1|1520202;jgi.p|Armtab1|1618775;jgi.p|Armtab1|1663150;jgi.p|Armtab1|1617434;jgi.p|Armtab1|14732924;jgi.p|Armtab1|1282790;jgi.p|Armtab1|1533950;jgi.p|Armtab1|1672528;jgi.p|Armtab1|592276;jgi.p|Armtab1|1491789546;jgi.p|Armtab1|1497269;jgi.p|Armtab1|1090289;jgi.p|Armtab1|1621093;jgi.p|Armtab1|83045;jgi.p|Armtab1|1520112;jgi.p|Armtab1|1623112;jgi.p|Armtab1|1167452;jg…	30	gene_3985;gene_18010;gene_3310;gene_5692;gene_9089;gene_3549;gene_1760;gene_7019;gene_12874;gene_17546;gene_941;gene_10783;gene_1253;gene_17425;gene_13631;gene_4557;gene_18033;gene_10003;gene_16311;gene_6988;gene_7519;gene_13911;gene_4002;gene_11424;gene_106;gene_255;gene_4639;gene_14417;gene_6877;gene_17166	jgi.p|Armtab1|1617434;jgi.p|Armtab1|1623144;jgi.p|Armtab1|1260723;jgi.p|Armtab1|1618775;jgi.p|Armtab1|246448;jgi.p|Armtab1|1506739;jgi.p|Armtab1|149178960;jgi.p|Armtab1|1618874;jgi.p|Armtab1|14732924;jgi.p|Armtab1|1491789546;jgi.p|Armtab1|1497269;jgi.p|Armtab1|388998;jgi.p|Armtab1|94809;jgi.p|Armtab1|1623112;jgi.p|Armtab1|1274599;jgi.p|Armtab1|1724424;jgi.p|Armtab1|1167452;jgi.p|Armtab1|1308824;j…	41	gene_5558;gene_3310;gene_5692;gene_18236;gene_14907;gene_3985;gene_3549;gene_11381;gene_7019;gene_18512;gene_20337;gene_9026;gene_9024;gene_11386;gene_12155;gene_17546;gene_941;gene_10904;gene_19380;gene_9882;gene_17155;gene_5549;gene_16256;gene_17425;gene_18328;gene_1253;gene_18033;gene_10003;gene_9317;gene_230;gene_13631;gene_1760;gene_4003;gene_12643;gene_6709;gene_11424;gene_255;gene_16039;ge…	jgi.p|Armtab1|1520202;jgi.p|Armtab1|1260723;jgi.p|Armtab1|1618775;jgi.p|Armtab1|1168276;jgi.p|Armtab1|1622828;jgi.p|Armtab1|1617434;jgi.p|Armtab1|1506739;jgi.p|Armtab1|1480511;jgi.p|Armtab1|1618874;jgi.p|Armtab1|1587177;jgi.p|Armtab1|1282790;jgi.p|Armtab1|1478498;jgi.p|Armtab1|1672528;jgi.p|Armtab1|1548198;jgi.p|Armtab1|592276;jgi.p|Armtab1|1491789546;jgi.p|Armtab1|1497269;jgi.p|Armtab1|1621093;j…
POORLY CHARACTERIZED	S	Function unknown	319	gene_3254;gene_4982;gene_19057;gene_5340;gene_4055;gene_7478;gene_15178;gene_4202;gene_10218;gene_13440;gene_12511;gene_20129;gene_10642;gene_1883;gene_10210;gene_3843;gene_1414;gene_12876;gene_5184;gene_10520;gene_5668;gene_12367;gene_9024;gene_7319;gene_9517;gene_12360;gene_5196;gene_3166;gene_9383;gene_11946;gene_1092;gene_877;gene_4128;gene_15777;gene_1624;gene_12611;gene_12117;gene_13326;gen…	jgi.p|Armtab1|1505116;jgi.p|Armtab1|1638165;jgi.p|Armtab1|1670107;jgi.p|Armtab1|1519093;jgi.p|Armtab1|1636565;jgi.p|Armtab1|1183411;jgi.p|Armtab1|1570613;jgi.p|Armtab1|1510022;jgi.p|Armtab1|476774;jgi.p|Armtab1|1273887;jgi.p|Armtab1|1274174;jgi.p|Armtab1|1676573;jgi.p|Armtab1|163351142;jgi.p|Armtab1|1616712;jgi.p|Armtab1|476407;jgi.p|Armtab1|1260415;jgi.p|Armtab1|1634763;jgi.p|Armtab1|14732926;jg…	263	gene_5514;gene_5104;gene_1154;gene_5340;gene_4055;gene_7478;gene_12059;gene_125;gene_20129;gene_1883;gene_10210;gene_11106;gene_5183;gene_1414;gene_9279;gene_10215;gene_321;gene_12367;gene_9517;gene_6029;gene_12809;gene_17615;gene_3166;gene_9383;gene_4910;gene_10920;gene_13322;gene_1624;gene_1023;gene_13326;gene_7648;gene_6923;gene_8786;gene_5444;gene_10281;gene_16586;gene_6725;gene_1288;gene_909…	jgi.p|Armtab1|1264568;jgi.p|Armtab1|1618490;jgi.p|Armtab1|1498350;jgi.p|Armtab1|1519093;jgi.p|Armtab1|1636565;jgi.p|Armtab1|1183411;jgi.p|Armtab1|587598;jgi.p|Armtab1|1248757;jgi.p|Armtab1|1676573;jgi.p|Armtab1|1616712;jgi.p|Armtab1|476407;jgi.p|Armtab1|1271719;jgi.p|Armtab1|1638390;jgi.p|Armtab1|1634763;jgi.p|Armtab1|161586679;jgi.p|Armtab1|476533;jgi.p|Armtab1|1232522;jgi.p|Armtab1|632860;jgi.p…	423	gene_6933;gene_9220;gene_5340;gene_18269;gene_1883;gene_3843;gene_10520;gene_5668;gene_15778;gene_877;gene_15777;gene_15773;gene_5111;gene_10281;gene_6725;gene_10738;gene_9257;gene_2480;gene_8032;gene_14603;gene_16016;gene_7122;gene_17554;gene_18627;gene_1013;gene_17250;gene_20457;gene_17478;gene_5239;gene_11247;gene_4885;gene_8475;gene_8472;gene_13591;gene_11459;gene_8571;gene_14791;gene_4896;ge…	jgi.p|Armtab1|1476683;jgi.p|Armtab1|253297;jgi.p|Armtab1|1519093;jgi.p|Armtab1|149271769;jgi.p|Armtab1|1616712;jgi.p|Armtab1|1260415;jgi.p|Armtab1|125702620;jgi.p|Armtab1|1618755;jgi.p|Armtab1|1008665;jgi.p|Armtab1|1472977;jgi.p|Armtab1|1008718;jgi.p|Armtab1|1751871;jgi.p|Armtab1|1638279;jgi.p|Armtab1|479865;jgi.p|Armtab1|1762148;jgi.p|Armtab1|1544352;jgi.p|Armtab1|161586657;jgi.p|Armtab1|1262686…
CELLULAR PROCESSES AND SIGNALING	T	Signal transduction mechanisms	9	gene_2852;gene_19019;gene_21;gene_10277;gene_18049;gene_12464;gene_6097;gene_7475;gene_15795	jgi.p|Armtab1|16589312;jgi.p|Armtab1|1204070;jgi.p|Armtab1|1488;jgi.p|Armtab1|1547523;jgi.p|Armtab1|1123746;jgi.p|Armtab1|1750078;jgi.p|Armtab1|1530951;jgi.p|Armtab1|1524228;jgi.p|Armtab1|1631371	9	gene_8853;gene_19019;gene_16605;gene_22;gene_21;gene_8899;gene_5376;gene_7475;gene_4144	jgi.p|Armtab1|1539244;jgi.p|Armtab1|1204070;jgi.p|Armtab1|1315273;jgi.p|Armtab1|1257251;jgi.p|Armtab1|1488;jgi.p|Armtab1|1269366;jgi.p|Armtab1|1519256;jgi.p|Armtab1|1524228;jgi.p|Armtab1|1743923	24	gene_2003;gene_22;gene_12859;gene_19019;gene_15795;gene_1437;gene_10277;gene_202;gene_1641;gene_5376;gene_3577;gene_3249;gene_5460;gene_6720;gene_2852;gene_13955;gene_12127;gene_4144;gene_11646;gene_7222;gene_14535;gene_18627;gene_12464;gene_477	jgi.p|Armtab1|1616789;jgi.p|Armtab1|1257251;jgi.p|Armtab1|1621955;jgi.p|Armtab1|1204070;jgi.p|Armtab1|1631371;jgi.p|Armtab1|109028;jgi.p|Armtab1|1547523;jgi.p|Armtab1|1658563;jgi.p|Armtab1|1259063;jgi.p|Armtab1|1519256;jgi.p|Armtab1|1506887;jgi.p|Armtab1|1635785;jgi.p|Armtab1|1618660;jgi.p|Armtab1|1528239;jgi.p|Armtab1|16589312;jgi.p|Armtab1|1567549;jgi.p|Armtab1|1694625;jgi.p|Armtab1|1743923;jgi…
CELLULAR PROCESSES AND SIGNALING	U	Intracellular trafficking, secretion, and vesicular transport	11	gene_8964;gene_8226;gene_5343;gene_3722;gene_23968;gene_7286;gene_2505;gene_7691;gene_11650;gene_3533;gene_8174	jgi.p|Armtab1|1678022;jgi.p|Armtab1|294365;jgi.p|Armtab1|1745165;jgi.p|Armtab1|1507655;jgi.p|Armtab1|1607464;jgi.p|Armtab1|14960266;jgi.p|Armtab1|929801;jgi.p|Armtab1|1196361;jgi.p|Armtab1|1644662;jgi.p|Armtab1|1260598;jgi.p|Armtab1|1537840	10	gene_8964;gene_8226;gene_14722;gene_11948;gene_5343;gene_3722;gene_23968;gene_6508;gene_5739;gene_8174	jgi.p|Armtab1|1678022;jgi.p|Armtab1|294365;jgi.p|Armtab1|1622614;jgi.p|Armtab1|541108;jgi.p|Armtab1|1745165;jgi.p|Armtab1|1507655;jgi.p|Armtab1|1607464;jgi.p|Armtab1|128783;jgi.p|Armtab1|1520990;jgi.p|Armtab1|1537840	25	gene_5256;gene_5343;gene_3722;gene_6508;gene_2945;gene_13459;gene_17772;gene_8174;gene_680;gene_8226;gene_11948;gene_1298;gene_8159;gene_11920;gene_629;gene_3533;gene_5038;gene_7286;gene_6688;gene_4758;gene_15425;gene_8964;gene_14722;gene_374;gene_2505	jgi.p|Armtab1|1518674;jgi.p|Armtab1|1745165;jgi.p|Armtab1|1507655;jgi.p|Armtab1|128783;jgi.p|Armtab1|1262646;jgi.p|Armtab1|1559290;jgi.p|Armtab1|1491789772;jgi.p|Armtab1|1537840;jgi.p|Armtab1|1495743;jgi.p|Armtab1|294365;jgi.p|Armtab1|541108;jgi.p|Armtab1|1757795;jgi.p|Armtab1|1747414;jgi.p|Armtab1|1551435;jgi.p|Armtab1|1495459;jgi.p|Armtab1|1260598;jgi.p|Armtab1|1263292;jgi.p|Armtab1|14960266;jg…
CELLULAR PROCESSES AND SIGNALING	V	Defense mechanisms	3	gene_16567;gene_14241;gene_5121	jgi.p|Armtab1|1631571;jgi.p|Armtab1|12566831;jgi.p|Armtab1|1638287	5	gene_12854;gene_16567;gene_6926;gene_14241;gene_12848	jgi.p|Armtab1|1630638;jgi.p|Armtab1|1631571;jgi.p|Armtab1|1521483;jgi.p|Armtab1|12566831;jgi.p|Armtab1|1750414	6	gene_6827;gene_12330;gene_16567;gene_2225;gene_12854;gene_12848	jgi.p|Armtab1|147629;jgi.p|Armtab1|631430;jgi.p|Armtab1|1631571;jgi.p|Armtab1|125725125;jgi.p|Armtab1|1630638;jgi.p|Armtab1|1750414
CELLULAR PROCESSES AND SIGNALING	Z	Cytoskeleton	3	gene_18048;gene_7475;gene_15795	jgi.p|Armtab1|1623039;jgi.p|Armtab1|1524228;jgi.p|Armtab1|1631371	1	gene_7475	jgi.p|Armtab1|1524228	5	gene_842;gene_18048;gene_15795;gene_3101;gene_1641	jgi.p|Armtab1|1496560;jgi.p|Armtab1|1623039;jgi.p|Armtab1|1631371;jgi.p|Armtab1|1637654;jgi.p|Armtab1|1259063
