# Supplementary material for: Transcriptomic Insights into Caffeine Degradation Pathways in Desarmillaria tabescens
Source: Microorganisms. 2025 Nov 28;13(12):2720. doi: 10.3390/microorganisms13122720 (PMC12735256; doi:10.3390/microorganisms13122720)
Supplement: Supplementary file 1 [file microorganisms-13-02720-s001.zip › Table S4.xlsx]

## Sheet: Sheet1
Table S4 Statistical table of CYPs genes that were transcriptionally upregulated at all three time points
Gene ID	Gene length	Log2FC（CT/ NCT）
		10 days	16 days	22 days
gene_670	2486	3.71	1.09	3.13
gene_3381	1936	6.18	3.56	4.86
gene_3390	2409	2.07	3.3	1.04
gene_3396	2222	5.92	3.31	4.46
gene_7614	2826	1.74	1.05	3.61
gene_14597	543	2.58	1.81	4.06
gene_14794	2459	1.13	1.05	1.65
gene_16566	2547	2.64	1.64	4.11
gene_22397	2154	4.6	2.89	4.26
