# Supplementary material for: Transcriptomic Insights into Caffeine Degradation Pathways in Desarmillaria tabescens
Source: Microorganisms. 2025 Nov 28;13(12):2720. doi: 10.3390/microorganisms13122720 (PMC12735256; doi:10.3390/microorganisms13122720)
Supplement: Supplementary file 1 [file microorganisms-13-02720-s001.zip › Table S5.xlsx]

## Sheet: TableS4
Table S5 Gene Expression Changes in Energy-Related Processes Under Caffeine Stress
Gene ID	Gene Name	Gene Description	CT_10_vs_NCT10	CT_16_vs_NCT16	CT_22_vs_NCT22
TCA cycle			Significant|regulation(Log2FC)	Significant|regulation(Log2FC)	Significant|regulation(Log2FC)
gene_1011	jgi.p|Armtab1|1258012	Citrate synthase, eukaryotic;cit_synth_euk: citrate (Si)-synthase, eukaryotic	no|up	no|up	yes|down(-2.62)
gene_11286	jgi.p|Armtab1|1552952	Malate dehydrogenase, type 1;MDH_euk_gproteo: malate dehydrogenase, NAD-dependent	no|up	yes|up(1.22)	yes|down(-2.85)
gene_12591	jgi.p|Armtab1|716556	Dihydrolipoamide dehydrogenase;lipoamide_DH: dihydrolipoyl dehydrogenase	no|down	yes|up(1.13)	yes|down(-2.85)
gene_12618	jgi.p|Armtab1|1561002	-	no|up	no|up	no|up
gene_12974	jgi.p|Armtab1|1563553	\N;\N	no|down	no|down	yes|down(-1.7)
gene_14003	jgi.p|Armtab1|870792	Aconitase/3-isopropylmalate dehydratase, swivel;\N	0	0	0
gene_14004	jgi.p|Armtab1|1622379	Aconitase, mitochondrial-like;aconitase_mito: aconitate hydratase, mitochondrial	no|up	no|up	no|up
gene_15760	jgi.p|Armtab1|1574859	Aconitase, mitochondrial-like;aconitase_mito: aconitate hydratase, mitochondrial	yes|up(2.27)	no|up	yes|down(-1.23)
gene_17630	jgi.p|Armtab1|1623288	Succinate dehydrogenase/fumarate reductase iron-sulphur protein;dhsB: succinate dehydrogenase and fumarate reductase iron-sulfur protein	no|up	no|up	no|up
gene_17639	jgi.p|Armtab1|1586007	\N;\N	no|down	no|up	yes|down(-2.98)
gene_2189	jgi.p|Armtab1|1686088	Isocitrate dehydrogenase NAD-dependent;mito_nad_idh: isocitrate dehydrogenase, NAD-dependent	no|up	yes|up(1.48)	yes|down(-3.63)
gene_2196	jgi.p|Armtab1|1299596	Transketolase, C-terminal/Pyruvate-ferredoxin oxidoreductase, domain II;\N	no|up	no|up	yes|down(-5.82)
gene_2200	jgi.p|Armtab1|1635517	Isocitrate dehydrogenase NAD-dependent;mito_nad_idh: isocitrate dehydrogenase, NAD-dependent	no|down	no|up	yes|down(-2.91)
gene_2484	jgi.p|Armtab1|1617737	Succinyl-CoA ligase, alpha subunit;sucCoAalpha: succinate-CoA ligase, alpha subunit	no|up	no|up	yes|down(-2.21)
gene_24875	jgi.p|Armtab1|1601775	\N;\N	yes|down(-1.61)	no|up	yes|down(-3.83)
gene_2748	jgi.p|Armtab1|1513171	Fumarate hydratase, class II;fumC_II: fumarate hydratase, class II	no|up	no|up	no|up
gene_2754	jgi.p|Armtab1|1513247	Dihydrolipoyllysine-residue acetyltransferase component of pyruvate dehydrogenase complex;PDHac_trf_mito: pyruvate dehydrogenase complex dihydrolipoamide acetyltransferase	no|up	no|up	yes|down(-3.17)
gene_2866	jgi.p|Armtab1|1513797	Succinyl-CoA synthetase, beta subunit;sucCoAbeta: succinate-CoA ligase, beta subunit	no|up	no|up	no|up
gene_375	jgi.p|Armtab1|1493868	Isocitrate dehydrogenase NADP-dependent;nadp_idh_euk: isocitrate dehydrogenase, NADP-dependent	yes|up(1.09)	no|down	no|up
gene_3849	jgi.p|Armtab1|1508128	Pyruvate carboxylase;pyruv_carbox: pyruvate carboxylase	yes|up(1.11)	no|up	no|down
gene_4677	jgi.p|Armtab1|1515847	2-oxoglutarate dehydrogenase E1 component;2oxo_dh_E1: oxoglutarate dehydrogenase (succinyl-transferring), E1 component	no|up	no|down	no|up
gene_5905	jgi.p|Armtab1|1619529	Phosphoenolpyruvate carboxykinase, ATP-utilising;pckA: phosphoenolpyruvate carboxykinase (ATP)	no|up	yes|down(-1.47)	yes|up(2.76)
gene_7276	jgi.p|Armtab1|1523403	Malate dehydrogenase, type 1;MDH_euk_gproteo: malate dehydrogenase, NAD-dependent	no|up	yes|up(2.16)	yes|down(-1.57)
gene_7305	jgi.p|Armtab1|1264982	\N;\N	no|up	no|up	yes|down(-1.75)
gene_735	jgi.p|Armtab1|1496059	Pyruvate dehydrogenase (acetyl-transferring) E1 component, alpha subunit, subgroup y;PDH_E1_alph_y: pyruvate dehydrogenase (acetyl-transferring) E1 component, alpha subunit	no|down	no|up	yes|down(-3.74)
gene_778	jgi.p|Armtab1|58848	Citrate synthase-like, core;\N	yes|down(-2.65)	yes|up(1.71)	yes|down(-2.01)
gene_8011	jgi.p|Armtab1|1641850	Citrate synthase, eukaryotic;cit_synth_euk: citrate (Si)-synthase, eukaryotic	yes|up(2.38)	yes|up(1.12)	no|up
gene_8018	jgi.p|Armtab1|280484	Succinate dehydrogenase, flavoprotein subunit;sdhA_forward: succinate dehydrogenase, flavoprotein subunit	yes|up(1.15)	no|down	no|down
gene_8127	jgi.p|Armtab1|1333229	\N;\N	no|up	no|up	yes|down(-3.5)
gene_9690	jgi.p|Armtab1|1541630	Dihydrolipoamide succinyltransferase;sucB: dihydrolipoyllysine-residue succinyltransferase, E2 component of oxoglutarate dehydrogenase (succinyl-transferring) complex	yes|up(1.02)	no|up	no|up
Oxidative phosphorylation
gene_10089	jgi.p|Armtab1|1643497	-	0	0	0
gene_10149	jgi.p|Armtab1|1546900	Vacuolar (H+)-ATPase G subunit;V_ATP_synt_G: V-type ATPase, G subunit	no|up	no|up	yes|up(1.17)
gene_1034	jgi.p|Armtab1|1497720	Cytochrome c oxidase, subunit VIb;\N	no|down	no|up	yes|down(-1.87)
gene_1040	jgi.p|Armtab1|1497743	UbiA prenyltransferase conserved site;UbiA prenyltransferase family signature.	no|up	no|up	yes|down(-2.43)
gene_10568	jgi.p|Armtab1|412098	Cytochrome b-c1 complex subunit 8;\N	no|up	no|up	yes|down(-2.66)
gene_11653	jgi.p|Armtab1|1553585	NADH-ubiquinone oxidoreductase, 20 Kd subunit;nuoB_fam: NADH-quinone oxidoreductase, B subunit	no|up	no|down	yes|down(-3.48)
gene_11725	jgi.p|Armtab1|1553953	V-ATPase proteolipid subunit C-like domain;\N	no|down	no|up	yes|down(-3.81)
gene_11842	jgi.p|Armtab1|1621146	Metalloenzyme, LuxS/M16 peptidase-like;\N	no|up	yes|up(1.11)	yes|down(-3.71)
gene_12090	jgi.p|Armtab1|588927	Cysteine alpha-hairpin motif superfamily;\N	no|up	no|up	no|up
gene_12932	jgi.p|Armtab1|1766769	Cytochrome c oxidase subunit VIIc;\N	no|down	no|up	yes|down(-5.06)
gene_12974	jgi.p|Armtab1|1563553	\N;\N	no|down	no|down	yes|down(-1.7)
gene_13317	jgi.p|Armtab1|1275018	NADH:ubiquinone oxidoreductase, B18 subunit;NADH-ubiquinone oxidoreductase B18 subunit (NDUFB7)	no|up	no|up	no|up
gene_13951	jgi.p|Armtab1|1567539	P-loop containing nucleoside triphosphate hydrolase;\N	no|up	no|up	no|up
gene_13975	jgi.p|Armtab1|1567608	Armadillo-type fold;\N	no|up	no|up	no|up
gene_14121	jgi.p|Armtab1|1568898	NADH ubiquinone oxidoreductase, F subunit;nuoF_fam: NADH oxidoreductase (quinone), F subunit	yes|up(1.33)	no|up	yes|down(-1.95)
gene_14534	jgi.p|Armtab1|1568053	Complex 1 LYR protein;Complex 1 protein (LYR family)	no|up	no|up	no|up
gene_1514	jgi.p|Armtab1|1634836	NADH-ubiquinone reductase complex 1 MLRQ subunit;NADH-ubiquinone reductase complex 1 MLRQ subunit	0	0	0
gene_15775	jgi.p|Armtab1|1622784	Thioredoxin-like fold;\N	no|up	yes|up(1.19)	yes|down(-3.32)
gene_17615	jgi.p|Armtab1|1585900	Protein of unknown function DUF2611;Protein of unknown function (DUF2611)	yes|up(1.02)	yes|up(1.08)	no|up
gene_17630	jgi.p|Armtab1|1623288	Succinate dehydrogenase/fumarate reductase iron-sulphur protein;dhsB: succinate dehydrogenase and fumarate reductase iron-sulfur protein	no|up	no|up	no|up
gene_1818	jgi.p|Armtab1|433540	NADH-ubiquinone reductase complex 1 MLRQ subunit;NADH-ubiquinone reductase complex 1 MLRQ subunit	no|down	no|up	yes|down(-1.11)
gene_1896	jgi.p|Armtab1|1259074	\N;NADH ubiquinone oxidoreductase subunit NDUFA12	no|down	no|up	yes|down(-1.02)
gene_1911	jgi.p|Armtab1|438160	\N;\N	no|up	no|up	yes|down(-1.93)
gene_1944	jgi.p|Armtab1|1502378	COX15/CtaA family;Cytochrome oxidase assembly protein	no|down	no|down	yes|down(-1.89)
gene_1995	jgi.p|Armtab1|1635326	Cytochrome b-c1 complex subunit 9;\N	no|up	no|up	no|up
gene_21821	jgi.p|Armtab1|1597412		no|up	yes|up(1.7)	yes|down(-2.84)
gene_2243	jgi.p|Armtab1|1503735	Cytochrome c oxidase subunit VIIc;\N	yes|down(-2.26)	no|up	yes|down(-1.54)
gene_231	jgi.p|Armtab1|14038	ATPase, F1 complex, gamma subunit;ATPsyn_F1gamma: ATP synthase F1, gamma subunit	no|up	no|up	yes|down(-1.24)
gene_2493	jgi.p|Armtab1|1637097	Cytochrome c oxidase, subunit VIa;\N	no|down	no|up	yes|down(-3.1)
gene_2599	jgi.p|Armtab1|934450	Zinc finger, CHCC-type;Zinc-finger domain	no|down	no|down	yes|down(-1.61)
gene_2650	jgi.p|Armtab1|1512767	Acyl carrier protein (ACP);acyl_carrier: acyl carrier protein	no|up	yes|up(1.48)	yes|down(-2.14)
gene_2701	jgi.p|Armtab1|1263006	ETC complex I subunit;ETC complex I subunit conserved region	no|down	no|up	yes|down(-2.14)
gene_2821	jgi.p|Armtab1|1327492	Ubiquinol-cytochrome c reductase, iron-sulphur subunit;Rieske_proteo: ubiquinol-cytochrome c reductase, iron-sulfur subunit	yes|up(1.18)	no|up	yes|down(-1.8)
gene_2839	jgi.p|Armtab1|1513650	ATPase, V1 complex, subunit F, eukaryotic;V_ATP_synt_F: V-type ATPase, F subunit	no|up	no|up	no|down
gene_2872	jgi.p|Armtab1|1513824	NADH dehydrogenase, subunit C;NuoC_fam: NADH (or F420H2) dehydrogenase, subunit C	no|up	no|up	yes|down(-1.31)
gene_2901	jgi.p|Armtab1|1719189	\N;\N	no|down	no|up	yes|up(1.1)
gene_3135	jgi.p|Armtab1|1618131	Inorganic pyrophosphatase;\N	no|up	no|up	yes|down(-1.76)
gene_3521	jgi.p|Armtab1|1506587	Cytochrome c oxidase, subunit VIIa, fungal;\N	no|down	yes|up(1.08)	yes|down(-1.82)
gene_3724	jgi.p|Armtab1|1626529	ATPase, F1 complex, alpha subunit;atpA: ATP synthase F1, alpha subunit	no|up	yes|up(1.2)	yes|down(-1.79)
gene_3821	jgi.p|Armtab1|1508032	Cytochrome c1, transmembrane anchor, C-terminal;\N	yes|up(1.57)	no|up	no|down
gene_3862	jgi.p|Armtab1|1326254	ATPase, F0 complex, subunit G, mitochondrial;Mitochondrial ATP synthase g subunit	no|up	yes|up(1.09)	yes|down(-1.52)
gene_3899	jgi.p|Armtab1|1636398		no|down	no|up	yes|down(-1.46)
gene_4013	jgi.p|Armtab1|803614	Cytochrome c oxidase subunit IV family;\N	yes|up(1.83)	no|down	yes|down(-1.89)
gene_4106	jgi.p|Armtab1|1617465	Cytochrome c oxidase, subunit Va/VI;\N	no|down	no|up	yes|down(-1.49)
gene_4358	jgi.p|Armtab1|1510870	ATPase, F0 complex, subunit E, mitochondrial;ATP synthase E chain	no|up	no|up	no|up
gene_4454	jgi.p|Armtab1|1511338	\N;\N	no|up	no|up	no|up
gene_4747	jgi.p|Armtab1|1516139	NADH dehydrogenase ubiquinone Fe-S protein 4, mitochondrial;ETC complex I subunit conserved region	no|down	no|up	yes|down(-1.21)
gene_4905	jgi.p|Armtab1|1516869	ATPase, V0 complex, c/d subunit;\N	no|down	no|up	yes|up(1.57)
gene_4935	jgi.p|Armtab1|1517003	V-ATPase proteolipid subunit C, eukaryotic;V_ATP_synt_C: V-type ATPase, C subunit	no|up	no|down	yes|down(-1.67)
gene_4968	jgi.p|Armtab1|1725733	ATPase, V1 complex, subunit B;V-ATPase_V1_B: V-type ATPase, B subunit	no|up	no|up	no|up
gene_5039	jgi.p|Armtab1|1725901	\N;\N	no|up	no|up	no|up
gene_5081	jgi.p|Armtab1|1263644	Cysteine alpha-hairpin motif superfamily;\N	yes|down(-3.35)	no|up	yes|down(-5.07)
gene_5253	jgi.p|Armtab1|1092532	ATPase, F1 complex, epsilon subunit, mitochondrial;\N	no|up	no|up	yes|down(-2.46)
gene_5256	jgi.p|Armtab1|1518674	ATPase, F0 complex, subunit J;ATP synthase j chain	no|down	no|up	yes|down(-1.75)
gene_5258	jgi.p|Armtab1|1618558	Cytochrome c oxidase subunit IV family;\N	no|down	no|up	yes|down(-1.69)
gene_5481	jgi.p|Armtab1|1519850	ATPase, F1 complex, beta subunit;atpD: ATP synthase F1, beta subunit	no|up	yes|up(1.25)	yes|down(-2.56)
gene_5936	jgi.p|Armtab1|176921	NADH dehydrogenase [ubiquinone] 1 beta subcomplex subunit 3;NADH-ubiquinone oxidoreductase B12 subunit family	no|up	no|up	no|up
gene_6030	jgi.p|Armtab1|1530603	Cytochrome c oxidase assembly protein CtaG/Cox11, domain;\N	no|down	no|up	yes|down(-3.02)
gene_6201	jgi.p|Armtab1|1619731	ATPase, F1 complex, delta/epsilon subunit, N-terminal;\N	no|up	no|up	yes|down(-2.77)
gene_6267	jgi.p|Armtab1|196352	ATPase, OSCP/delta subunit;ATP_synt_delta: ATP synthase F1, delta subunit	no|up	no|up	no|up
gene_629	jgi.p|Armtab1|1495459	ATPase, V0 complex, subunit e1/e2;ATP synthase subunit H	no|down	no|up	yes|down(-1.2)
gene_6345	jgi.p|Armtab1|1266392	NADH dehydrogenase [ubiquinone] (complex I), alpha subcomplex, subunit 8;\N	yes|up(1.68)	no|up	no|up
gene_6446	jgi.p|Armtab1|1526832	Complex 1 LYR protein;Complex 1 protein (LYR family)	no|down	yes|down(-1.61)	no|down
gene_6466	jgi.p|Armtab1|1526942	NAD(P)H-quinone oxidoreductase subunit D/H;NuoD: NADH dehydrogenase (quinone), D subunit	no|up	no|up	yes|down(-1.44)
gene_6547	jgi.p|Armtab1|131443	GRIM-19;GRIM-19 protein	no|down	no|down	yes|down(-1.35)
gene_6550	jgi.p|Armtab1|1640126	NADH-quinone oxidoreductase, chain I;NuoI: NADH-quinone oxidoreductase, chain I	yes|up(2.08)	no|up	yes|down(-2.78)
gene_6972	jgi.p|Armtab1|1145805	Cytochrome c oxidase subunit VIIc;\N	yes|up(3.47)	yes|down(-3.35)	yes|up(5.78)
gene_706	jgi.p|Armtab1|1660803	\N;\N	no|up	no|up	no|up
gene_7114	jgi.p|Armtab1|1153757	ATPase, F0 complex, subunit H;ATP synthase complex subunit h	no|down	no|up	yes|down(-1.84)
gene_7305	jgi.p|Armtab1|1264982	\N;\N	no|up	no|up	yes|down(-1.75)
gene_7666	jgi.p|Armtab1|1525446	\N;\N	no|up	no|up	no|up
gene_773	jgi.p|Armtab1|1496232	NADH dehydrogenase [ubiquinone] 1 beta subcomplex subunit 8;NADH-ubiquinone oxidoreductase ASHI subunit (CI-ASHI or NDUFB8)	no|down	no|up	yes|down(-1.33)
gene_7864	jgi.p|Armtab1|1268614	Cytochrome b-c1 complex subunit 7;\N	no|up	no|up	yes|down(-3.16)
gene_7875	jgi.p|Armtab1|1536317	NADH-quinone oxidoreductase subunit E-like;nuoE_fam: NADH-quinone oxidoreductase, E subunit	yes|up(1.25)	no|down	yes|down(-1.05)
gene_8018	jgi.p|Armtab1|280484	Succinate dehydrogenase, flavoprotein subunit;sdhA_forward: succinate dehydrogenase, flavoprotein subunit	yes|up(1.15)	no|down	no|down
gene_8127	jgi.p|Armtab1|1333229	\N;\N	no|up	no|up	yes|down(-3.5)
gene_8210	jgi.p|Armtab1|1676105	ATPase, V1 complex, subunit D;V_ATPase_subD: V-type ATPase, D subunit	no|up	no|up	no|up
gene_8374	jgi.p|Armtab1|1532396	NADH:ubiquinone oxidoreductase, subunit G;NuoG: NADH dehydrogenase (quinone), G subunit	no|up	no|up	yes|down(-2.77)
gene_9057	jgi.p|Armtab1|1534263	V-ATPase proteolipid subunit C, eukaryotic;V_ATP_synt_C: V-type ATPase, C subunit	no|down	no|up	yes|down(-1.98)
gene_9153	jgi.p|Armtab1|1268269	ATPase, F0 complex, subunit F, mitochondria, fungi;Mitochondrial F1-F0 ATP synthase subunit F of fungi	no|up	no|up	yes|down(-2.63)
gene_9426	jgi.p|Armtab1|328664	P-type ATPase, subfamily IIIA;ATPase-IIIA_H: plasma-membrane proton-efflux P-type ATPase	no|down	yes|up(1.15)	yes|down(-2.03)
gene_9994	jgi.p|Armtab1|1334468	ATPase, V0 complex, subunit 116kDa, eukaryotic;\N	no|down	no|down	yes|down(-2.62)
Glutathione metabolism
gene_10123	jgi.p|Armtab1|1334990	Hydantoinaseoxoprolinase, N-terminal;Hydantoinase/oxoprolinase N-terminal region	yes|up(1.7)	no|up	yes|up(2.3)
gene_10276	jgi.p|Armtab1|1620984	Ferritin-like superfamily;\N	yes|up(1.25)	no|down	yes|down(-1.87)
gene_12643	jgi.p|Armtab1|1696451	Hydantoinaseoxoprolinase, N-terminal;Hydantoinase/oxoprolinase N-terminal region	yes|up(1.99)	no|down	yes|down(-2.12)
gene_13302	jgi.p|Armtab1|1564323	\N;\N	yes|down(-1.41)	yes|up(1.2)	yes|down(-2.74)
gene_13423	jgi.p|Armtab1|694072	Thioredoxin-like fold;\N	yes|down(-5)	no|down	yes|down(-3.67)
gene_14710	jgi.p|Armtab1|915292	Thioredoxin-like fold;\N	yes|down(-2.97)	no|up	no|down
gene_14875	jgi.p|Armtab1|1575218	Thioredoxin-like fold;\N	yes|up(1.69)	no|up	yes|up(1.04)
gene_15408	jgi.p|Armtab1|1565579	Spermidine/spermine synthases;speE: spermidine synthase	yes|up(1.8)	no|up	yes|down(-3.76)
gene_16003	jgi.p|Armtab1|843200	Butirosin biosynthesis, BtrG-like;\N	yes|up(1.94)	no|up	no|down
gene_20696	jgi.p|Armtab1|396280	Thioredoxin-like fold;\N	no|down	yes|down(-1)	yes|down(-2.67)
gene_2220	jgi.p|Armtab1|1616926	Thioredoxin-like fold;\N	yes|down(-3.79)	no|up	yes|down(-1.86)
gene_2315	jgi.p|Armtab1|1504151	Glucose-6-phosphate dehydrogenase;zwf: glucose-6-phosphate dehydrogenase	yes|down(-1.03)	yes|up(1.26)	yes|down(-1.91)
gene_2507	jgi.p|Armtab1|1512108	Nucleophile aminohydrolases, N-terminal;\N	no|up	no|up	yes|down(-1.35)
gene_2923	jgi.p|Armtab1|1513975	6-phosphogluconate dehydrogenase, decarboxylating;gnd: 6-phosphogluconate dehydrogenase (decarboxylating)	yes|down(-1.09)	no|up	yes|down(-1.94)
gene_3740	jgi.p|Armtab1|672136	Glutathione synthase, eukaryotic;glut_syn_euk: glutathione synthetase	no|down	no|up	yes|down(-1.95)
gene_375	jgi.p|Armtab1|1493868	Isocitrate dehydrogenase NADP-dependent;nadp_idh_euk: isocitrate dehydrogenase, NADP-dependent	yes|up(1.09)	no|down	no|up
gene_376	jgi.p|Armtab1|1633752	\N;\N	no|down	no|up	yes|down(-1.08)
gene_4109	jgi.p|Armtab1|1636626	\N;\N	no|up	no|up	yes|down(-1.12)
gene_4285	jgi.p|Armtab1|816637	Ferritin-like superfamily;\N	yes|down(-1.44)	no|down	no|down
gene_444	jgi.p|Armtab1|29966	Thioredoxin-like fold;\N	yes|up(2.9)	no|up	no|up
gene_4571	jgi.p|Armtab1|1032440	Ribonucleotide reductase, class I , alpha subunit;NrdE_NrdA: ribonucleoside-diphosphate reductase, alpha subunit	yes|up(1.48)	no|down	no|up
gene_5237	jgi.p|Armtab1|1091898	PLP-binding barrel;\N	yes|up(1.32)	no|down	no|up
gene_5668	jgi.p|Armtab1|1618755	Butirosin biosynthesis, BtrG-like;\N	yes|up(1.12)	no|up	yes|down(-1.51)
gene_6202	jgi.p|Armtab1|1531557	\N;\N	yes|down(-2.03)	no|up	no|up
gene_9638	jgi.p|Armtab1|1679318	Thioredoxin-like fold;\N	yes|down(-1.56)	no|down	no|up
gene_9863	jgi.p|Armtab1|1308667	Glutathione reductase, eukaryote/bacterial;gluta_reduc_1: glutathione-disulfide reductase	yes|down(-1.66)	no|up	no|down
